# Supplementary material for: Pair formation, home range, and spatial variation in density, size and social status in blotched foxface Siganus unimaculatus on an Okinawan coral reef
Source: PeerJ. 2015 Sep 24;3:e1280. doi: 10.7717/peerj.1280 (PMC4586810; doi:10.7717/peerj.1280)
Supplement: Supplemental Information 1 [file peerj-03-1280-s007.xls]

## Sheet: Sheet1
		Overlap with different-sized pairs						Overlap with same-sized pairs class
Pair	Size class	Overlap area (m^)	Area of territory (m~2)	% overlap		Pair	Size class	Overlap area (m^)	Area of territory (m~2)	% overlap
A	3	285.387	431.001	0.662149		A	3	105.959	431.001	0.245844
B	3	226.397	301.783	0.750198		B	3	57.8246	301.783	0.19161
C	3	322.963	472.84	0.683029		C	3	108.576	472.84	0.229625
D	3	145.724	286.831	0.508047		D	3	89.1473	286.831	0.3108
E	4	445.118	1038	0.428824		E	4	4.09399	1038	0.00394413
F	4	143.973	264.198	0.544945		F	4	83.2122	264.198	0.314962
G	2	237.845	276.269	0.860919		G	2	20.3246	276.269	0.0735682
H	2	94.513	94.513	1		H	2	20.3246	94.513	0.215046
I	1	182.716	182.716	1		I	1	0	182.716	0
J	4	23.4343	170.096	0.137771		J	4	15.6977	170.096	0.0922871
K	3	134.949	190.809	0.707248		K	3	6.5407	190.809	0.0342787
L	4	201.347	685.734	0.293622		L	4	71.6085	685.734	0.104426
