# Supplementary material for: Pair formation, home range, and spatial variation in density, size and social status in blotched foxface Siganus unimaculatus on an Okinawan coral reef
Source: PeerJ. 2015 Sep 24;3:e1280. doi: 10.7717/peerj.1280 (PMC4586810; doi:10.7717/peerj.1280)
Supplement: Supplemental Information 2 [file peerj-03-1280-s008.xls]

## Sheet: Sheet1
	Male FL	Female FL
Pair 1	165.5	178.5
Pair 2	174.5	188
Pair 3	179.5	179.5
Pair 4	176	152.5
Pair 5	148.5	147.5
Pair 6	165	166
Pair 7	153.5	157.5
Pair 8	178	166
Pair 9	154.5	154.5
Pair 10	143	157.5
Pair 11	135.5	152.5
Pair 12	146.5	155
Pair 13	144.5	159.5
Pair 14	135	149
Pair 15	151	160
Pair 16	123	128.5
Pair 17	146.5	152
Pair 18	160.5	166.5
Pair 19	178.5	163
Pair 20	192	204.5
Pair 21	202.5	207.5
Pair 22	156	151
Pair 23	135.5	151.5
Pair 24	131	139.5
Pair 25	166	158
Pair 26	149	148
Pair 27	153	154
Pair 28	168	166.5
Pair 29	164	162.5
Pair 30	162.5	167
Pair 31	167	164
