# Supplementary material for: Pair formation, home range, and spatial variation in density, size and social status in blotched foxface Siganus unimaculatus on an Okinawan coral reef
Source: PeerJ. 2015 Sep 24;3:e1280. doi: 10.7717/peerj.1280 (PMC4586810; doi:10.7717/peerj.1280)
Supplement: Supplemental Information 4 [file peerj-03-1280-s010.xls]

## Sheet: Sheet1
Habitat	FL	Solitary	pair	Trio	Aggregation		Habitat	FL	Solitary	pair	Trio	Aggregation
Rocky reef flat	4	0	0	0	0		Sheltered reef slope	4	18	0	0	0
	5	0	0	0	0			5	37	3	0	6
	6	0	0	0	0			6	25	12	0	0
	7	2	0	0	0			7	11	16	0	3
	8	1	0	0	0			8	8	51	0	0
	9	2	0	0	0			9	6	37	0	0
	10	0	0	0	0			10	1	21	0	0
	11	1	0	0	0			11	2	25	0	0
	12	0	2	0	0			12	2	22	0	0
	13	1	9	3	0			13	1	20	0	0
	14	1	0	0	0			14	0	0	0	0
	15	3	11	0	0			15	0	0	0	0
	16	2	34	0	0			16	0	0	0	0
	17	0	12	0	0			17	0	0	0	0
	18	0	5	0	0			18	0	0	0	0
	19	0	1	0	0			19	0	0	0	0
