# Supplementary material for: Pair formation, home range, and spatial variation in density, size and social status in blotched foxface Siganus unimaculatus on an Okinawan coral reef
Source: PeerJ. 2015 Sep 24;3:e1280. doi: 10.7717/peerj.1280 (PMC4586810; doi:10.7717/peerj.1280)
Supplement: Supplemental Information 5 [file peerj-03-1280-s011.xlsx]

## Sheet: Sheet1
Male			Female
Log FL	Log W		Log FL	Log W
2.2188	1.97313		2.25164	2.14613
2.2418	2.04922		2.27416	2.18184
2.25406	2.0569		2.25406	2.10037
2.1959	1.83251		2.18327	1.83251
2.22917	1.92428		2.16879	1.79239
2.24551	1.98227		2.22011	1.96379
2.17173	1.74819		2.19728	1.85733
2.21748	1.91381		2.22011	1.90309
2.18611	1.83251		2.18893	1.85733
2.25042	1.97313		2.19728	1.88081
2.18893	1.80618		2.18327	2.03342
2.15534	1.88081		2.19033	2.04922
2.13194	1.88081		2.20276	2.0569
2.16584	1.98227		2.17319	2
2.15987	1.9345		2.20412	1.89209
2.13033	1.86923		2.1089	1.57978
2.17898	1.83251		2.18184	1.8451
2.08991	1.47712		2.22141	1.95424
2.16584	1.91381		2.21219	1.9345
2.20548	1.92428		2.31069	2.26951
2.25164	2.06446		2.31702	2.32222
2.2833	2.15836		2.17898	1.83251
2.30643	2.23045		2.18041	1.76343
2.19312	1.86923		2.14457	1.68124
2.13194	1.66276		2.19866	1.81954
2.11727	1.60206		2.17026	1.76343
2.22011	1.8451		2.18752	1.81954
2.17319	1.73239		2.22141	1.89209
2.18469	1.76343		2.21085	1.91381
2.22531	1.91381		2.22272	1.81954
2.21484	1.83251		2.21484	1.81954
2.21085	1.79239
2.22272	1.79239
