# Supplementary material for: Pair formation, home range, and spatial variation in density, size and social status in blotched foxface Siganus unimaculatus on an Okinawan coral reef
Source: PeerJ. 2015 Sep 24;3:e1280. doi: 10.7717/peerj.1280 (PMC4586810; doi:10.7717/peerj.1280)
Supplement: Supplemental Information 7 [file peerj-03-1280-s013.xls]

## Sheet: Sheet1
Rocky reef flat			Sheltered reef slope
small	Large		small	Large
15	15		10	11
14	14		8	8
12	12		8	8
13	13		11	12
14	15		8.5	8.5
14	15		9	9
15	15		11	12
16	16		12	13
14	15		9	10
13	14		8	8
16	16		8.5	8.5
16	16		8.5	8.5
17	17		5	6
16	16		6.5	6.5
16	17		9	9
15	15		5	6
16.5	16.5		8.5	8.5
16	16		10	10.5
16	16		10	10
15.5	15.5		11.5	11.5
16	16		12	12
16.5	16.5		9	9
16.5	17		9	9
16	16		8.5	8.5
17	17		9	9
16	16		8.5	8.5
18	19		8	8.5
18	18		9	10
17	17		10	11
18	18		9.5	9.5
16	16		10	11
16	16		8.5	8.5
17	17		8	9
16.5	16.5		9	9
16	16		7	7
17	17		7.5	7.5
			7.5	8
			8.5	8.5
			8	8
			8	8
			9	9
			10	10
			6	6
			11	12
			9.5	9.5
			8	8
			8	8
			13	14
			12	13
			10	11
			7.5	7.5
			7.5	8
			8	8
			6.5	8
			10	11
			9.5	9.5
			11	11
			8	8
			9.5	9.5
			9	9.5
			8.5	8.5
			8	8
			8	9
			10.5	10.5
			6.5	7
			8	9
			7	7.5
			8	8.5
			7	7
			11	12
			9	9
			9.5	9.5
			7.5	7.5
			9	10
			12	12
			13	13
			14	14
			12.5	12.5
			11	11
			11	11
			12	12
			12	12
			6.5	6.5
			11	11
			5.5	6.5
			13	13
			6.5	6.5
			12	12
			13	13
			13	14
			11	11
			7.5	8
			14	14
			13	13
			12.5	12.5
			10	10.5
			9.5	10
			11	11
			8	8
			10	10
			13	13
			12.5	12.5
			9	9
			11.5	11.5
